# Supplementary material for: Computer-Aided Histopathological Characterisation of Endometriosis Lesions
Source: J Pers Med. 2022 Sep 16;12(9):1519. doi: 10.3390/jpm12091519 (PMC9504345; doi:10.3390/jpm12091519)
Supplement: Supplementary file 1 [file jpm-12-01519-s001.zip]

Archive with 1 entries (1 files):
- jpm-1890457 - supplementary.pdf
